# Supplementary material for: Establishment of Surgical Difficulty Grading System and Application of MRI-Based Artificial Intelligence to Stratify Difficulty in Laparoscopic Rectal Surgery
Source: Bioengineering (Basel). 2023 Apr 12;10(4):468. doi: 10.3390/bioengineering10040468 (PMC10135707; doi:10.3390/bioengineering10040468)
Supplement: Supplementary file 1 [file bioengineering-10-00468-s001.zip]

Archive with 3 entries (3 files):
- .DS_Store
- Demonstration of difficult grade.mpeg
- Transcription.pdf
